# Supplementary material for: Telemedicine in Elderly Hypertensive and Patients with Chronic Diseases during the COVID-19 Pandemic: A Systematic Review and Meta-Analysis
Source: J Clin Med. 2023 Sep 24;12(19):6160. doi: 10.3390/jcm12196160 (PMC10574013; doi:10.3390/jcm12196160)
Supplement: Supplementary file 1 [file jcm-12-06160-s001.zip]

Archive with 1 entries (1 files):
- jcm-2609595-supplementary.pdf
